# Supplementary material for: Optimal Examination Sites for Periodontal Disease Evaluation: Applying the Item Response Theory Graded Response Model
Source: J Clin Med. 2020 Nov 21;9(11):3754. doi: 10.3390/jcm9113754 (PMC7700480; doi:10.3390/jcm9113754)
Supplement: Supplementary file 1 [file jcm-09-03754-s001.zip]

Archive with 2 entries (2 files):
- materials/Figure_S1-S4.docx
- materials/Table_S1__S2.xlsx
