# Supplementary material for: Optimal Examination Sites for Periodontal Disease Evaluation: Applying the Item Response Theory Graded Response Model
Source: J Clin Med. 2020 Nov 21;9(11):3754. doi: 10.3390/jcm9113754 (PMC7700480; doi:10.3390/jcm9113754)
Supplement: Supplementary file 1 [file jcm-09-03754-s001.zip › materials/Table_S1__S2.xlsx]

## Sheet: Table S1
Table S1. Constructed models
Model 1
			Maxilla									Mandibular
			Right side				Left side					Right side				Left side
			Extrmt1	Extrmt2	Dscrmn	Item information	Extrmt1	Extrmt2	Dscrmn	Item information		Extrmt1	Extrmt2	Dscrmn	Item information	Extrmt1	Extrmt2	Dscrmn	Item information
7	Buccal	Distal	0.799	2.297	1.389	2.23	0.695	2.568	1.196	1.96		1.112	2.951	0.875	1.31	0.945	2.829	1.049	1.66
		Central	0.955	2.676	1.193	1.91	0.887	3.131	0.987	1.61		1.213	3.701	0.725	1.11	1.294	2.753	1.057	1.56
		Medial	0.604	2.292	1.255	2.03	0.704	2.47	1.118	1.77		1.132	2.932	0.933	1.41	1.025	2.624	1.105	1.69
	Palatal or Lingual	Distal	0.443	2.001	1.065	1.61	0.645	2.252	1.098	1.68		1.215	3.053	0.879	1.31	1.227	3.034	0.924	1.39
		Central	1.177	2.758	0.962	1.41	0.769	2.622	1.089	1.73		1.34	3.114	0.927	1.39	1.158	2.992	1.075	1.7
		Medial	0.167	1.982	1.232	2.02	0.405	1.818	1.368	2.15		0.777	2.669	1.044	1.65	0.771	2.365	1.303	2.09
6	Buccal	Distal	0.694	2.621	1.069	1.71	0.426	2.032	1.596	2.72		0.692	2.634	1.165	1.92	1.025	2.442	1.446	2.31
		Central	0.861	4.171	0.784	1.33	0.811	3.162	1.047	1.76		1.002	4.132	0.854	1.47	1.778	3.783	0.858	1.3
		Medial	1.045	2.367	1.247	1.88	0.712	2.664	1.298	2.2		1.042	3.26	1.035	1.71	1.363	3.192	1.084	1.72
	Palatal or Lingual	Distal	0.516	2.037	1.237	1.93	0.601	2.007	1.429	2.27		0.837	2.322	1.144	1.74	0.719	2.608	1.414	2.43
		Central	1.499	3.391	1.139	1.85	0.803	2.645	1.053	1.66		0.901	3.022	1.154	1.94	1.242	3.236	0.977	1.54
		Medial	0.671	2.039	1.448	2.29	0.568	2.041	1.348	2.14		1.035	2.771	1.214	1.96	0.815	2.196	1.586	2.59
5	Buccal	Distal	0.887	2.748	1.353	2.29	1.138	2.976	1.299	2.17		1.477	2.924	1.313	2.06	1.471	3.146	1.415	2.36
		Central	1.624	4.293	0.973	1.66	1.86	3.418	1.278	2.03		2.15	4.309	0.915	1.44	2.263	4.592	0.874	1.39
		Medial	1.12	2.623	1.551	2.57	1.26	3.26	1.485	2.63		1.469	2.875	1.622	2.68	1.754	4.097	1.193	2.08
	Palatal or Lingual	Distal	0.96	2.453	1.453	2.36	1.115	3.062	1.509	2.66		1.267	2.828	1.55	2.6	1.137	3.206	1.457	2.59
		Central	1.768	2.914	1.443	2.17	1.862	3.238	1.414	2.23		1.796	3.109	1.567	2.51	1.818	3.778	1.409	2.45
		Medial	1.192	2.569	1.632	2.68	1.483	3.151	1.621	2.8		1.545	3.21	1.413	2.35	1.235	3.216	1.687	3.07
4	Buccal	Distal	1.263	2.922	1.458	2.44	1.399	2.977	1.364	2.21		1.613	2.944	1.465	2.31	1.859	4.178	1.107	1.88
		Central	1.838	3.917	0.917	1.43	1.866	3.495	1.067	1.63		2.014	3.657	1.157	1.81	2.312	4.362	0.974	1.54
		Medial	1.269	2.779	1.462	2.39	1.417	3.006	1.223	1.93		1.623	2.935	1.604	2.59	1.886	3.286	1.489	2.39
	Palatal or Lingual	Distal	1.335	2.548	1.875	3.09	1.514	2.812	1.674	2.72		1.457	3.015	1.547	2.59	1.576	3.546	1.297	2.21
		Central	2.116	3.631	1.212	1.88	1.84	3.348	1.569	2.61		2.024	3.353	1.427	2.23	2.25	4.104	0.947	1.45
		Medial	1.427	2.386	1.751	2.65	1.317	2.618	1.48	2.33		1.603	2.737	1.793	2.86	1.65	3.482	1.342	2.26
3	Buccal	Distal	1.637	2.943	1.667	2.71	1.638	2.953	1.461	2.3		2.138	3.55	1.419	2.26	2.085	3.276	1.232	1.79
		Central	2.16	3.626	1.149	1.74	2.11	4.017	1.125	1.82		2.599	4.274	1.102	1.71	2.848	4.023	0.956	1.3
		Medial	1.539	2.746	1.793	2.91	1.81	2.909	1.476	2.21		1.601	2.881	1.523	2.4	1.682	3.05	1.419	2.24
	Palatal or Lingual	Distal	1.588	2.517	1.979	3.07	1.675	3.03	1.618	2.64		1.805	3.191	1.336	2.08	1.845	3.519	1.333	2.19
		Central	2.305	3.281	1.731	2.62	2.353	3.598	1.453	2.24		2.307	3.588	1.401	2.16	2.445	4.373	1.203	1.99
		Medial	1.763	2.644	1.958	2.98	1.88	2.937	1.892	3.01		1.803	3.297	1.502	2.47	1.989	3.269	1.44	2.24
2	Buccal	Distal	1.768	2.862	1.355	1.98	1.74	2.779	1.745	2.7		1.29	2.788	1.499	2.46	1.557	2.905	1.452	2.29
		Central	2.423	4.049	1.057	1.61	2.053	3.669	1.396	2.29		1.855	4.099	1.076	1.8	2.295	4.261	1.136	1.86
		Medial	1.641	3.113	1.498	2.45	1.639	2.947	1.419	2.21		1.391	3.043	1.422	2.37	1.39	3.122	1.334	2.21
	Palatal or Lingual	Distal	1.818	2.746	1.785	2.69	1.812	2.838	1.847	2.89		1.55	2.931	1.514	2.44	1.802	2.759	1.736	2.62
		Central	2.536	3.338	1.942	2.88	2.261	3.046	2.476	3.9		2.032	3.925	1.103	1.77	2.164	3.887	1.114	1.75
		Medial	2.044	3.181	1.54	2.36	1.834	3.023	2.048	3.44		1.78	3.382	1.274	2.04	1.908	3.325	1.262	1.94
1	Buccal	Distal	1.653	3.017	1.477	2.35	1.792	2.772	1.468	2.13		1.373	2.927	1.268	2.01	1.226	2.738	1.476	2.42
		Central	2.886	4.801	0.965	1.49	2.839	4.102	1.156	1.68		2.001	3.663	1.072	1.65	1.986	3.663	1.187	1.88
		Medial	1.994	3.341	1.419	2.23	2.109	3.214	1.362	2		1.478	2.764	1.36	2.08	1.468	2.642	1.509	2.32
	Palatal or Lingual	Distal	1.927	3.062	1.594	2.46	1.721	2.769	1.671	2.56		1.837	3.179	1.299	1.98	1.674	3.268	1.375	2.24
		Central	2.509	3.747	1.431	2.2	2.331	3.103	1.739	2.47		1.922	3.68	1.232	2	1.892	3.794	1.22	2.02
		Medial	1.937	3.241	1.288	1.95	1.63	3	1.385	2.17		1.45	2.953	1.276	2	1.766	3.283	1.102	1.66
					Right				Left					Fitness index
					Extrmt1	Extrmt2	Dscrmn	Item information	Extrmt1	Extrmt2	Dscrmn		Item information	AIC	BIC
Model 2 for CAL: By the highest information site of each tooth
Maxilla		7	Buccal	Distal	0.102	0.963	2.582	4.23	-0.015	1.281	1.873		3.14	7551.15	7848.29
		6	Buccal	Distal	-0.099	1.255	1.777	2.98	-0.103	0.95	3.092		5.59
		5	Palatal	Medial	0.441	1.135	3.227	5.29	0.56	1.359	3.617		6.36
		4	Palatal	Distal	0.552	1.429	3.707	6.7	0.62	1.279	3.652		6.12
		3	Palatal	Medial	0.681	0.982	4.333	6.11	0.79	1.209	3.945		5.94
		2	Palatal	Central	1.26	1.814	3.502	5.52	1.054	1.599	4.368		7.29
		1	Palatal	Distal	0.775	1.228	3.439	5.09	0.678	1.086	3.439		4.95
Mandibular		7	Lingual	Medial	0.089	1.314	2.188	3.77	0.1	1.087	2.378		3.95
		6	Lingual	Medial	0.272	1.32	2.527	4.34	0.223	1.708	2.742		5.19
		5	Lingual	Medial	0.642	1.594	2.395	3.95	0.346	1.651	2.105		3.65
		4	Lingual	Medial	0.737	1.43	3.333	5.52	0.693	1.617	2.548		4.24
		3	Buccal	Medial	0.747	1.38	2.883	4.46	0.869	1.692	2.316		3.63
		2	Lingual	Dsital	0.738	1.477	2.502	3.89	0.692	1.113	3.371		4.86
		1	Buccal	Dsital	0.629	1.602	2.231	3.63	0.478	1.759	2.739		5.04
Model 3 for CAL: 12 sites with high item information
Maxilla		5	Palatal	Medial	0.302	0.88	2.576	3.77	0.712	1.992		2.404	4.29	2937.43	3064.78
		4	Palatal	Distal	0.518	1.56	2.862	5.07	0.793	1.781		2.446	4.1
		3	Palatal	Medial	1.045	1.715	3.333	5.46	1.141	1.9		3.067	5.09
		2	Palatal	Central	1.391	2.09	3.057	4.95	1.208	1.658		4.182	6.53
		1	Palatal	Distal	1.128	1.92	3.001	5.01	0.921	1.728		3.141	5.33
Mandibular		4	Lingual	Medial	0.953	1.947	1.755	2.68	1.042	2.561		1.152	1.76
Model 4 for CAL: Higher value of the right and left side in the 12 sites in Model 3
Maxilla		5	Palatal	Medial	0.281	1.283	3.065	5.47						1796.06	1859.73
		4	Palatal	Distal	0.446	1.238	3.424	5.92
		3	Palatal	Medial	0.649	1.305	4.507	7.97
		2	Palatal	Central	1.126	1.592	4.825	7.93
		1	Palatal	Distal	0.748	1.384	3.155	5.02
Mandibular		4	Lingual	Medial	0.528	1.57	2.026	3.27

## Sheet: Table S2
Table S2. Results of the generalized linear model for the observed clinical parameters by the ability of the IRT model by six selected values
Clinical attachment level		Estimate (95% CI )	P-value	AIC	BIC
Model 1	Coefficient	0.208 (0.199-0.216)	<0.001	155.8	166.4
	Intercept	1.005 (0.991-1.019)	<0.001
Model 2	Coefficient	0.382 (0.364-0.400)	<0.001	213.6	224.2
	Intercept	1.084(1.068-1.099)	<0.001
Model 3	Coefficient	0.343 (0.318-0.369)	<0.001	388.4	399
	Intercept	1.047 (1.025-1.068)	<0.001
Model 4	Coefficient	0.310 (0.284 - 0.336)	<0.001	424.5	435.1
	Intercept	1.100 (1.076 - 1.123)	<0.001
Pocket depth	Coefficient	0.376 (0.340 - 0.411)	<0.001	297.6	308.2
	Intercept	0.808 (0.785 - 0.831)	<0.001
Bleeding on probing	Coefficient	0.994 (0.829 - 1.16)	<0.001	1551.3	1561.4
	Intercept	2.330 (2.215 - 2.445)	<0.001
PlI	Coefficient	0.923 (0.825 - 1.021)	<0.001	-238.3	-228
	Intercept	-1.706 (-1.797 - -1.614)	<0.001
Probability distribution: Gamma, Link function: log
Probability distribution and link function were selected by the fitness index (AIC and BIC).
Smaller values of AIC and BIC is suitable for model fit.
Both AIC and BIC were increased with the reduction of number of site; however, for Model 4, with 6 sites information, both intercept and IRT ability were both statistically significant.
Model 1 to 4 correspond the models described in Tables 1 and 2.
AIC: Akaike's information criterion, AIC= -2ln L+2k
BIC：Bayesian information criterion, AIC= -2ln L+k ln(n)
L: Maximum likelihood, n: sample size
